# Supplementary material for: Sarcomeres Morphology and Z-Line Arrangement Disarray Induced by Ventricular Premature Contractions through the Rac2/Cofilin Pathway
Source: Int J Mol Sci. 2021 Oct 18;22(20):11244. doi: 10.3390/ijms222011244 (PMC8541677; doi:10.3390/ijms222011244)
Supplement: Supplementary file 1 [file ijms-22-11244-s001.zip]

Archive with 1 entries (1 files):
- ijms-1398229-supplementary.pdf
